# Supplementary material for: The characterization of bearded vulture (Gypaetus barbatus) coprolites in the archaeological record
Source: Sci Rep. 2023 Jan 3;13:57. doi: 10.1038/s41598-022-25288-x (PMC9810590; doi:10.1038/s41598-022-25288-x)
Supplement: Supplementary file 2 — Supplementary Information 2. [file 41598_2022_25288_MOESM2_ESM.xlsx]

## Sheet: SI TABLE 1
Supplementary Table 1. Raw data generated by the present study. Measures (maximum length and diameter, in mm) of bearded vulture scats (chicks and adults) and ALV coprolites.
Site	Agent	Age	Length	Width
ALV	morphotype 4	undetermined	12.9	5.4
ALV	morphotype 4	undetermined	7.5	6.2
ALV	morphotype 4	undetermined	7.7	6.4
ALV	morphotype 4	undetermined	6.5	7.4
ALV	morphotype 4	undetermined	15.5	8.1
ALV	morphotype 4	undetermined	14.2	8.3
ALV	morphotype 4	undetermined	20	9.3
ALV	morphotype 4	undetermined	15.5	9.4
ALV	morphotype 4	undetermined	15.3	9.9
ALV	morphotype 4	undetermined	16.4	9.9
ALV	morphotype 4	undetermined	13.1	10.1
ALV	morphotype 4	undetermined	16.7	10.1
ALV	morphotype 4	undetermined	22.7	10.1
ALV	morphotype 4	undetermined	20.1	10.5
ALV	morphotype 4	undetermined	12.1	10.6
ALV	morphotype 4	undetermined	14.9	10.6
ALV	morphotype 4	undetermined	20.3	10.7
ALV	morphotype 4	undetermined	24.4	10.7
ALV	morphotype 4	undetermined	20.2	10.9
ALV	morphotype 4	undetermined	15	11.4
ALV	morphotype 4	undetermined	20.3	11.6
ALV	morphotype 4	undetermined	10.9	11.8
ALV	morphotype 4	undetermined	16.3	11.8
ALV	morphotype 4	undetermined	19.2	11.9
ALV	morphotype 4	undetermined	16.2	12.3
ALV	morphotype 4	undetermined	27.4	12.5
ALV	morphotype 4	undetermined	17.2	12.7
ALV	morphotype 4	undetermined	18.6	13
ALV	morphotype 4	undetermined	19.7	13.2
ALV	morphotype 4	undetermined	23.8	13.3
ALV	morphotype 4	undetermined	23.8	13.5
ALV	morphotype 4	undetermined	7.2	13.7
ALV	morphotype 4	undetermined	19	13.8
ALV	morphotype 4	undetermined	26.8	14.7
ALV	morphotype 4	undetermined	16	15.1
ALV	morphotype 4	undetermined	22.8	15.1
ALV	morphotype 4	undetermined	14.1	15.2
ALV	morphotype 4	undetermined	27.1	15.2
ALV	morphotype 4	undetermined	17.3	15.3
ALV	morphotype 4	undetermined	20.3	15.5
ALV	morphotype 4	undetermined	24.9	15.5
ALV	morphotype 4	undetermined	26.8	15.7
ALV	morphotype 4	undetermined	24	15.8
ALV	morphotype 4	undetermined	25.1	15.8
ALV	morphotype 4	undetermined	22.9	16.3
ALV	morphotype 4	undetermined	20.7	16.4
ALV	morphotype 4	undetermined	25.2	16.4
ALV	morphotype 4	undetermined	21.9	16.6
ALV	morphotype 4	undetermined	24.4	16.7
ALV	morphotype 4	undetermined	21.1	17.9
ALV	morphotype 4	undetermined	26.2	18.1
ALV	morphotype 4	undetermined	32.3	18.3
ALV	morphotype 4	undetermined	33.5	18.3
ALV	morphotype 4	undetermined	25.7	18.5
ALV	morphotype 4	undetermined	34.2	18.5
ALV	morphotype 4	undetermined	13.3	18.7
ALV	morphotype 4	undetermined	39.8	19.3
ALV	morphotype 4	undetermined	26.4	20.2
ALV	morphotype 4	undetermined	28.1	20.3
ALV	morphotype 4	undetermined	19.3	20.6
ALV	morphotype 4	undetermined	35	20.8
ALV	morphotype 4	undetermined	17.5	21.1
ALV	morphotype 4	undetermined	28.1	21.2
ALV	morphotype 4	undetermined	44.1	21.2
ALV	morphotype 4	undetermined	38	21.4
ALV	morphotype 4	undetermined	51.2	21.5
ALV	morphotype 4	undetermined	32	21.8
ALV	morphotype 4	undetermined	27.1	22.3
ALV	morphotype 4	undetermined	16.4	23.2
ALV	morphotype 4	undetermined	15.4	23.6
ALV	morphotype 4	undetermined	38.5	24.8
CRIAH	Gypaetus barbatus	chick	39.8	16.7
CRIAH	Gypaetus barbatus	chick	36.4	16.4
CRIAH	Gypaetus barbatus	chick	33.5	12.5
CRIAH	Gypaetus barbatus	chick	33.5	13.3
CRIAH	Gypaetus barbatus	chick	31.9	13
CRIAH	Gypaetus barbatus	chick	41.9	13.6
CRIAH	Gypaetus barbatus	chick	46.7	12.4
CRIAH	Gypaetus barbatus	chick	27.2	14.6
CRIAH	Gypaetus barbatus	chick	34.2	13.1
CRIAH	Gypaetus barbatus	chick	34.2	11.3
CRIAH	Gypaetus barbatus	chick	31.6	15
CRIAH	Gypaetus barbatus	chick	21.9	14.6
CRIAH	Gypaetus barbatus	chick	33.5	11.2
CRIAH	Gypaetus barbatus	chick	30.2	10.2
CRIAH	Gypaetus barbatus	chick	30.3	12
CRIAH	Gypaetus barbatus	chick	24.7	13.5
CRIAH	Gypaetus barbatus	chick	28.5	13.2
CRIAH	Gypaetus barbatus	chick	28.1	9.1
CRIAH	Gypaetus barbatus	chick	17.7	7
CRIAH	Gypaetus barbatus	chick	34.3	9.7
CRIAH	Gypaetus barbatus	chick	41.8	15.9
CRIAH	Gypaetus barbatus	chick	27.3	11.1
CRIAH	Gypaetus barbatus	chick	12.5	4.9
CRIAH	Gypaetus barbatus	chick	30	14.1
CRIAH	Gypaetus barbatus	chick	26.8	12.4
CRIAH	Gypaetus barbatus	chick	28.1	13.7
CRIAH	Gypaetus barbatus	chick	25.3	11.8
CRIAH	Gypaetus barbatus	chick	20.1	11.1
CRIAH	Gypaetus barbatus	chick	12.5	4.9
CRIAH	Gypaetus barbatus	chick	17.7	7
CRIAH	Gypaetus barbatus	chick	22	7.9
CRIAH	Gypaetus barbatus	chick	28.1	9.1
CRIAH	Gypaetus barbatus	chick	34.3	9.7
CRIAH	Gypaetus barbatus	chick	33.1	10
CRIAH	Gypaetus barbatus	chick	30.2	10.2
CRIAH	Gypaetus barbatus	chick	20.1	11.1
CRIAH	Gypaetus barbatus	chick	27.3	11.1
CRIAH	Gypaetus barbatus	chick	22.2	11.2
CRIAH	Gypaetus barbatus	chick	33.5	11.2
CRIAH	Gypaetus barbatus	chick	34.2	11.3
CRIAH	Gypaetus barbatus	chick	26.6	11.4
CRIAH	Gypaetus barbatus	chick	30.6	11.5
CRIAH	Gypaetus barbatus	chick	17.5	11.6
CRIAH	Gypaetus barbatus	chick	31.4	11.7
CRIAH	Gypaetus barbatus	chick	25.3	11.8
CRIAH	Gypaetus barbatus	chick	16.3	12
CRIAH	Gypaetus barbatus	chick	30.3	12
CRIAH	Gypaetus barbatus	chick	31.6	12.1
CRIAH	Gypaetus barbatus	chick	32.3	12.1
CRIAH	Gypaetus barbatus	chick	32	12.2
CRIAH	Gypaetus barbatus	chick	33.4	12.2
CRIAH	Gypaetus barbatus	chick	34.2	12.2
CRIAH	Gypaetus barbatus	chick	26.8	12.4
CRIAH	Gypaetus barbatus	chick	27	12.4
CRIAH	Gypaetus barbatus	chick	46.7	12.4
CRIAH	Gypaetus barbatus	chick	26.3	12.5
CRIAH	Gypaetus barbatus	chick	30.7	12.5
CRIAH	Gypaetus barbatus	chick	21.6	12.6
CRIAH	Gypaetus barbatus	chick	30.3	12.6
CRIAH	Gypaetus barbatus	chick	30.3	12.7
CRIAH	Gypaetus barbatus	chick	23.6	12.9
CRIAH	Gypaetus barbatus	chick	28.3	12.9
CRIAH	Gypaetus barbatus	chick	19.8	13
CRIAH	Gypaetus barbatus	chick	31.9	13
CRIAH	Gypaetus barbatus	chick	25.1	13.1
CRIAH	Gypaetus barbatus	chick	34.2	13.1
CRIAH	Gypaetus barbatus	chick	28.5	13.2
CRIAH	Gypaetus barbatus	chick	33.5	13.3
CRIAH	Gypaetus barbatus	chick	24.7	13.5
CRIAH	Gypaetus barbatus	chick	26.3	13.5
CRIAH	Gypaetus barbatus	chick	31.8	13.5
CRIAH	Gypaetus barbatus	chick	41.9	13.6
CRIAH	Gypaetus barbatus	chick	27.2	13.7
CRIAH	Gypaetus barbatus	chick	28.1	13.7
CRIAH	Gypaetus barbatus	chick	24.6	13.9
CRIAH	Gypaetus barbatus	chick	33.7	13.9
CRIAH	Gypaetus barbatus	chick	31.7	14
CRIAH	Gypaetus barbatus	chick	21.9	14.1
CRIAH	Gypaetus barbatus	chick	30	14.1
CRIAH	Gypaetus barbatus	chick	38.6	14.1
CRIAH	Gypaetus barbatus	chick	31.5	14.3
CRIAH	Gypaetus barbatus	chick	32.4	14.5
CRIAH	Gypaetus barbatus	chick	21.9	14.6
CRIAH	Gypaetus barbatus	chick	27.2	14.6
CRIAH	Gypaetus barbatus	chick	27.7	14.9
CRIAH	Gypaetus barbatus	chick	37.5	14.9
CRIAH	Gypaetus barbatus	chick	31.6	15
CRIAH	Gypaetus barbatus	chick	28.1	15.1
CRIAH	Gypaetus barbatus	chick	26.7	15.4
CRIAH	Gypaetus barbatus	chick	25.2	15.5
CRIAH	Gypaetus barbatus	chick	41.8	15.9
CRIAH	Gypaetus barbatus	chick	38.1	16.5
CRIAH	Gypaetus barbatus	chick	37	16.9
Huesca	Gypaetus barbatus	adult	19.8	8.7
Huesca	Gypaetus barbatus	adult	19.2	9.1
Huesca	Gypaetus barbatus	adult	18.3	10
Huesca	Gypaetus barbatus	adult	10.3	15.3
Huesca	Gypaetus barbatus	adult	20.2	16.3
Huesca	Gypaetus barbatus	adult	27.2	17.6
Huesca	Gypaetus barbatus	adult	30.9	18.5
Huesca	Gypaetus barbatus	adult	21.9	18.8
Huesca	Gypaetus barbatus	adult	33.4	20.4
Huesca	Gypaetus barbatus	adult	34	24.3
